# Supplementary material for: Departure time influences foraging associations in little penguins
Source: PLoS One. 2017 Aug 23;12(8):e0182734. doi: 10.1371/journal.pone.0182734 (PMC5567918; doi:10.1371/journal.pone.0182734)
Supplement: S1 Data — (CSV) [file pone.0182734.s001.csv]

bid.1	bid2	assoc y/n	nest distance	diffcondition	timeleavingdiff (s)	sexdiff	sexpair
LB-LP0015-(4)-a	LB-LP0146-(1)-a	0	8	7.912997838	10748	2	2
LB-LP0005-(3)-d	LB-LP0015-(3)-b	0	0	0.58969426	9864	2	1
LB-LP0014-(3)-b	LB-LP0069-(2)-a	0	39	3.465957812	8816	2	2
LB-LP0048-(1)-b	LB-LP0146-(1)-b	0	5	0.29229382	8276	3	1
LB-LP0048-(1)-a	LB-LP0146-(1)-a	0	5	5.59380605	8112	2	2
LB-LP0005-(2)-a	LB-LP0127-(1)-a	0	3	2.948614041	7828	1	1
LB-LP0018-(4)-a	LB-LP0049-(3)-a	0	16	0.89883784	7776	2	2
LB-LP0018-(6)-b	LB-LP0109-(4)-b	0	22	1.52647975	7320	2	2
LB-LP0015-(4)-b	LB-LP0146-(1)-b	0	8	7.912997838	7224	2	2
LB-LP0005-(4)-b	LB-LP0062-(2)-a	0	12	0.24	7200	1	1
LB-LP0111-(4)-a	LB-LP0146-(1)-a	0	21	1.10742706	7184	3	1
LB-LP0009-(6)-a	LB-LP0146-(2)-a	0	5	2.662439439	6816	2	2
LB-LP0014-(4)-b	LB-LP0109-(3)-a	0	49	0.59459476	6728	2	2
LB-LP0018-(5)-a	LB-LP0109-(3)-a	0	22	1.94085693	6608	2	2
LB-LP0013-(3)-a	LB-LP0146-(1)-a	0	5	6.565880043	6240	2	2
LB-LP0018-(4)-b	LB-LP0127-(1)-b	0	13	4.355649211	6180	1	1
LB-LP0005-(4)-b	LB-LP0109-(4)-a	0	13	2.00647975	6092	2	2
LB-LP0109-(2)-a	LB-LP0129-(1)-a	0	49	0.38574596	5992	3	1
LB-LP0111-(4)-b	LB-LP0146-(1)-b	0	21	1.10742706	5932	3	1
LB-LP0013-(3)-b	LB-LP0146-(1)-b	0	5	6.565880043	5928	2	2
LB-LP0018-(4)-a	LB-LP0127-(1)-a	0	13	4.355649211	5804	1	1
LB-LP0005-(3)-b	LB-LP0132-(2)-a	0	37	0.81637292	5700	1	1
LB-LP0005-(2)-a	LB-LP0049-(3)-a	0	25	0.50819733	5488	2	2
LB-LP0013-(3)-b	LB-LP0015-(4)-b	0	10	1.347117795	5428	3	1
LB-LP0005-(3)-b	LB-LP0061-(3)-b	0	12	0.89398526	5180	2	2
LB-LP0109-(3)-a	LB-LP0131-(2)-a	0	10	0.56474242	5000	3	1
LB-LP0023-(2)-a	LB-LP0062-(2)-a	0	16	2.44	4940	1	1
LB-LP0005-(3)-b	LB-LP0131-(2)-a	0	2	16.60166723	4864	1	1
LB-LP0109-(3)-b	LB-LP0132-(2)-b	0	49	7.022869291	4588	1	1
LB-LP0015-(3)-a	LB-LP0132-(2)-b	0	37	4.06093444	4588	2	2
LB-LP0061-(3)-b	LB-LP0127-(2)-a	0	15	1.93734307	4568	3	1
LB-LP0023-(2)-b	LB-LP0109-(4)-b	0	17	0.32038835	4448	2	2
LB-LP0023-(3)-a	LB-LP0065-(2)-a	0	5	2.82909091	4232	2	2
LB-LP0128-(2)-a	LB-LP0132-(2)-a	0	14	4.35715891	4076	2	2
LB-LP0128-(2)-a	LB-LP0131-(2)-a	0	14	17.90123643	3916	2	2
LB-LP0018-(6)-b	LB-LP0023-(2)-b	0	5	1	3740	1	1
LB-LP0127-(1)-a	LB-LP0128-(1)-a	0	12	0	3688	3	1
LB-LP0127-(1)-a	LB-LP0129-(1)-a	0	38	0.69427699	3684	3	1
LB-LP0013-(3)-b	LB-LP0111-(4)-b	0	16	1.512944983	3644	3	1
LB-LP0049-(3)-a	LB-LP0128-(1)-a	0	17	0.94854007	3620	3	1
LB-LP0049-(3)-a	LB-LP0129-(1)-a	0	12	0.25426308	3616	3	1
LB-LP0061-(3)-c	LB-LP0132-(2)-b	0	30	7.65254671	3480	2	2
LB-LP0069-(3)-a	LB-LP0132-(2)-b	0	39	3.79069832	3476	2	2
LB-LP0018-(7)-b	LB-LP0062-(3)-a	0	22	1.68744186	3460	2	2
LB-LP0062-(2)-b	LB-LP0146-(2)-a	0	19	2.38206764	3248	2	2
LB-LP0005-(3)-c	LB-LP0132-(2)-b	0	37	0.81637292	3188	1	1
LB-LP0130-(2)-b	LB-LP0132-(2)-a	0	30	4.77080938	3052	2	2
LB-LP0018-(5)-b	LB-LP0132-(2)-b	0	28	2.26521003	3052	1	1
LB-LP0018-(7)-b	LB-LP0146-(2)-b	0	5	0.66359262	2884	2	2
LB-LP0018-(6)-a	LB-LP0023-(2)-a	0	5	1	2836	1	1
LB-LP0014-(3)-a	LB-LP0109-(2)-b	0	49	1.82314049	2756	1	1
LB-LP0061-(3)-b	LB-LP0109-(3)-a	0	24	1.62881204	2708	3	1
LB-LP0127-(2)-a	LB-LP0132-(2)-a	0	1	5.19535663	2596	2	2
LB-LP0061-(3)-b	LB-LP0132-(2)-a	0	30	7.65254671	2452	2	2
LB-LP0127-(2)-a	LB-LP0131-(2)-a	0	1	0.42454725	2436	3	1
LB-LP0015-(4)-b	LB-LP0111-(4)-b	0	13	2.860062778	2348	3	1
LB-LP0061-(3)-b	LB-LP0131-(2)-a	0	14	2.40173733	2332	2	2
LB-LP0018-(5)-b	LB-LP0109-(3)-b	0	22	1.94085693	2276	2	2
LB-LP0061-(2)-a	LB-LP0130-(1)-a	0	15	1.24306608	2208	3	1
LB-LP0109-(3)-b	LB-LP0130-(2)-b	0	10	17.33649401	2000	2	2
LB-LP0005-(2)-b	LB-LP0061-(2)-b	0	12	1.29917639	1992	2	2
LB-LP0014-(3)-a	LB-LP0061-(2)-b	0	31	1.20193902	1968	2	2
LB-LP0015-(3)-a	LB-LP0061-(3)-c	0	12	1.48367952	1968	3	1
LB-LP0015-(3)-a	LB-LP0131-(2)-b	0	2	0.29622447	1968	3	1
LB-LP0015-(3)-a	LB-LP0130-(2)-b	0	3	1.73946645	1936	2	2
LB-LP0109-(3)-a	LB-LP0128-(2)-a	0	12	0.98928967	1924	3	1
LB-LP0131-(1)-b	LB-LP0132-(1)-b	0	39	2.64664497	1888	2	2
LB-LP0005-(2)-a	LB-LP0128-(1)-a	0	12	0.44034274	1880	2	2
LB-LP0109-(3)-a	LB-LP0127-(2)-a	0	10	0.30853103	1860	3	1
LB-LP0061-(3)-c	LB-LP0109-(3)-b	0	24	1.62881204	1848	3	1
LB-LP0018-(5)-c	LB-LP0109-(3)-c	0	22	1.94085693	1776	2	2
LB-LP0023-(2)-b	LB-LP0062-(2)-b	0	16	2.92	1764	2	2
LB-LP0005-(3)-d	LB-LP0109-(3)-c	0	13	0.31945814	1684	2	2
LB-LP0061-(3)-a	LB-LP0128-(2)-b	0	0	2.61810171	1656	3	1
LB-LP0069-(2)-a	LB-LP0109-(2)-a	0	10	1.83464487	1640	2	2
LB-LP0023-(3)-b	LB-LP0065-(2)-b	0	5	2.421695952	1608	2	2
LB-LP0109-(2)-b	LB-LP0129-(1)-b	0	49	0.38574596	1512	3	1
LB-LP0128-(2)-b	LB-LP0132-(2)-b	0	14	4.35715891	1484	2	2
LB-LP0127-(2)-b	LB-LP0132-(2)-b	0	1	5.19535663	1480	2	2
LB-LP0018-(5)-c	LB-LP0128-(2)-b	0	2	2.9301466	1432	2	2
LB-LP0062-(2)-a	LB-LP0065-(2)-a	0	19	4.325707162	1408	2	2
LB-LP0048-(1)-b	LB-LP0111-(4)-b	0	22	1.429063241	1296	2	2
LB-LP0048-(1)-b	LB-LP0147-(1)-b	0	19	1.21410784	1280	2	2
LB-LP0061-(2)-a	LB-LP0131-(1)-a	0	14	15.70768197	1204	2	2
LB-LP0005-(2)-a	LB-LP0109-(2)-a	0	13	2.1182018	1168	1	1
LB-LP0005-(2)-a	LB-LP0129-(1)-a	0	37	1.12110138	1140	2	2
LB-LP0015-(3)-a	LB-LP0049-(4)-b	0	25	0.49487652	1108	3	1
LB-LP0018-(6)-b	LB-LP0062-(2)-b	0	22	0.72	1108	1	1
LB-LP0023-(3)-a	LB-LP0146-(2)-a	0	0	0.47805643	984	2	1
LB-LP0013-(3)-b	LB-LP0147-(1)-b	0	12	4.109195403	972	3	1
LB-LP0005-(3)-a	LB-LP0061-(3)-a	0	12	0.89398526	908	2	2
LB-LP0146-(1)-a	LB-LP0147-(1)-a	0	19	0.52134647	888	2	2
LB-LP0069-(3)-a	LB-LP0130-(2)-b	0	1	16.92112537	888	2	2
LB-LP0005-(3)-d	LB-LP0132-(2)-c	0	37	0.81637292	884	1	1
LB-LP0069-(2)-a	LB-LP0129-(1)-a	0	39	1.86426755	856	2	2
LB-LP0018-(4)-b	LB-LP0129-(1)-b	0	2	2.52813655	852	2	2
LB-LP0014-(4)-a	LB-LP0132-(2)-a	0	39	0.5412363	840	1	1
LB-LP0065-(2)-b	LB-LP0146-(2)-b	0	10	0.50063119	832	2	2
LB-LP0005-(3)-b	LB-LP0049-(4)-a	0	25	0.09481774	796	2	2
LB-LP0018-(5)-c	LB-LP0132-(2)-c	0	28	2.26521003	792	1	1
LB-LP0127-(2)-b	LB-LP0128-(2)-b	0	12	0.20661157	744	3	1
LB-LP0015-(3)-a	LB-LP0109-(3)-b	0	13	0.14513252	740	3	1
LB-LP0049-(4)-c	LB-LP0127-(2)-b	0	28	0.94854007	736	3	1
LB-LP0014-(4)-b	LB-LP0128-(2)-a	0	31	1.7926415	732	2	2
LB-LP0049-(4)-c	LB-LP0130-(2)-b	0	26	15.90550591	728	2	2
LB-LP0018-(5)-c	LB-LP0069-(3)-b	0	11	0.30915658	664	1	1
LB-LP0127-(2)-a	LB-LP0128-(2)-a	0	12	0.68075864	640	3	1
LB-LP0146-(1)-b	LB-LP0147-(1)-b	0	19	0.52134647	580	2	2
LB-LP0005-(3)-d	LB-LP0049-(4)-c	0	25	0.09481774	576	2	2
LB-LP0005-(4)-b	LB-LP0018-(6)-a	0	10	0.48	576	1	1
LB-LP0009-(4)-a	LB-LP0131-(2)-b	0	13	2.12976684	568	3	1
LB-LP0005-(3)-c	LB-LP0061-(3)-c	0	12	0.89398526	568	2	2
LB-LP0005-(3)-c	LB-LP0131-(2)-b	0	2	0.88591873	568	2	2
LB-LP0065-(2)-a	LB-LP0146-(2)-a	0	10	0.50063119	528	2	2
LB-LP0061-(2)-b	LB-LP0132-(1)-b	0	30	2.19355446	520	3	1
LB-LP0018-(5)-a	LB-LP0128-(2)-a	0	2	2.72353503	516	2	2
LB-LP0018-(7)-a	LB-LP0146-(2)-a	0	5	0.66359262	464	2	2
LB-LP0018-(7)-c	LB-LP0023-(3)-b	0	5	1.14164905	448	1	1
LB-LP0018-(5)-b	LB-LP0131-(2)-b	0	12	2.50559935	432	2	2
LB-LP0130-(2)-b	LB-LP0131-(2)-a	0	1	0	432	3	1
LB-LP0018-(5)-b	LB-LP0061-(3)-c	0	2	0.31204489	428	2	2
LB-LP0005-(3)-c	LB-LP0127-(2)-b	0	3	0.72284499	424	2	2
LB-LP0015-(4)-b	LB-LP0147-(1)-b	0	12	5.456313198	324	3	1
LB-LP0061-(2)-b	LB-LP0131-(1)-b	0	14	15.70768197	316	2	2
LB-LP0014-(4)-b	LB-LP0131-(2)-a	0	39	1.16105535	284	2	2
LB-LP0005-(3)-c	LB-LP0128-(2)-b	0	12	1.51750488	216	2	2
LB-LP0014-(4)-b	LB-LP0061-(3)-b	0	31	0.61884864	180	2	2
LB-LP0128-(1)-a	LB-LP0129-(1)-a	0	30	16.95074805	100	2	2
LB-LP0049-(4)-a	LB-LP0131-(2)-a	0	26	1.99573052	68	3	1
LB-LP0018-(5)-c	LB-LP0127-(2)-b	0	13	2.24938796	48	2	2
LB-LP0018-(6)-a	LB-LP0062-(2)-a	1	22	0.72	7776	1	1
LB-LP0018-(4)-b	LB-LP0069-(2)-a	1	11	4.577931672	6992	2	2
LB-LP0018-(4)-b	LB-LP0109-(2)-b	1	22	0.71116663	6844	1	1
LB-LP0018-(6)-a	LB-LP0109-(4)-a	1	22	1.52647975	6668	2	2
LB-LP0005-(3)-c	LB-LP0069-(3)-a	1	2	3.773911572	6456	2	2
LB-LP0062-(2)-a	LB-LP0109-(4)-a	1	15	2.192216692	6212	3	1
LB-LP0014-(4)-b	LB-LP0127-(2)-a	1	40	0.99798161	6064	2	2
LB-LP0109-(2)-a	LB-LP0128-(1)-a	1	24	0.30853103	5996	3	1
LB-LP0009-(4)-a	LB-LP0069-(3)-a	1	12	0.69205252	5604	2	2
LB-LP0109-(3)-a	LB-LP0132-(2)-a	1	49	7.022869291	5160	1	1
LB-LP0005-(3)-b	LB-LP0014-(4)-b	1	38	0.27513662	5148	1	1
LB-LP0005-(3)-b	LB-LP0018-(5)-a	1	10	1.20603015	5028	1	1
LB-LP0015-(4)-a	LB-LP0048-(1)-a	1	10	2.319191788	4840	3	1
LB-LP0005-(3)-b	LB-LP0128-(2)-a	1	12	1.51750488	4416	2	2
LB-LP0014-(4)-b	LB-LP0049-(4)-a	1	11	0.36995436	4352	2	2
LB-LP0018-(5)-a	LB-LP0127-(2)-a	1	13	1.92887514	4300	2	2
LB-LP0049-(4)-a	LB-LP0127-(2)-a	1	28	0.94854007	4068	3	1
LB-LP0013-(3)-a	LB-LP0111-(4)-a	1	16	1.512944983	4048	3	1
LB-LP0018-(7)-a	LB-LP0065-(2)-a	1	5	1.68744186	3712	2	2
LB-LP0023-(2)-a	LB-LP0109-(4)-a	1	17	0.52647975	3580	2	2
LB-LP0049-(4)-b	LB-LP0132-(2)-b	1	17	2.57725492	3480	2	2
LB-LP0009-(4)-a	LB-LP0132-(2)-b	1	28	0.42747519	3188	2	2
LB-LP0049-(3)-a	LB-LP0109-(2)-a	1	37	0.2246404	2832	3	1
LB-LP0109-(3)-c	LB-LP0132-(2)-c	1	49	7.022869291	2820	1	1
LB-LP0049-(4)-a	LB-LP0132-(2)-a	1	17	2.77507886	2692	2	2
LB-LP0131-(2)-a	LB-LP0132-(2)-a	1	39	2.26521003	2620	2	2
LB-LP0018-(5)-a	LB-LP0132-(2)-a	1	28	2.26521003	2460	1	1
LB-LP0009-(6)-a	LB-LP0018-(7)-a	1	0	1.998846819	2444	1	1
LB-LP0009-(6)-a	LB-LP0065-(2)-a	1	5	0.311404959	2444	2	2
LB-LP0014-(3)-b	LB-LP0131-(1)-b	1	39	16.90962099	2428	3	1
LB-LP0015-(4)-b	LB-LP0048-(1)-b	1	10	2.319191788	2292	3	1
LB-LP0015-(4)-a	LB-LP0147-(1)-a	1	12	5.456313198	2292	3	1
LB-LP0069-(3)-b	LB-LP0132-(2)-c	1	39	3.79069832	2268	2	2
LB-LP0014-(3)-b	LB-LP0018-(4)-b	1	29	1.11197386	2264	1	1
LB-LP0005-(4)-b	LB-LP0023-(2)-a	1	5	1.48	2232	1	1
LB-LP0013-(3)-a	LB-LP0147-(1)-a	1	12	4.109195403	2216	3	1
LB-LP0048-(1)-a	LB-LP0111-(4)-a	1	22	0.54087099	2176	3	1
LB-LP0009-(4)-a	LB-LP0109-(3)-b	1	22	1.56330625	2140	3	1
LB-LP0005-(3)-c	LB-LP0109-(3)-b	1	13	0.31945814	2140	2	2
LB-LP0049-(3)-a	LB-LP0127-(1)-a	1	28	3.456811371	2084	2	2
LB-LP0109-(3)-c	LB-LP0127-(2)-b	1	10	0.30853103	2076	3	1
LB-LP0005-(2)-a	LB-LP0018-(4)-a	1	10	1.40703517	1992	1	1
LB-LP0109-(3)-b	LB-LP0131-(2)-b	1	10	2.252059911	1968	2	2
LB-LP0015-(3)-a	LB-LP0069-(3)-a	1	2	1.14148985	1940	2	2
LB-LP0131-(1)-a	LB-LP0132-(1)-a	1	39	0.53070285	1928	3	1
LB-LP0013-(3)-a	LB-LP0015-(4)-a	1	10	1.347117795	1864	3	1
LB-LP0018-(7)-b	LB-LP0065-(2)-b	1	5	1.68744186	1848	2	2
LB-LP0015-(3)-a	LB-LP0018-(5)-b	1	10	1.79572441	1776	2	2
LB-LP0061-(2)-a	LB-LP0132-(1)-a	1	30	2.19355446	1636	3	1
LB-LP0014-(3)-b	LB-LP0132-(1)-b	1	39	0.99161544	1592	2	2
LB-LP0005-(3)-b	LB-LP0109-(3)-a	1	13	0.31945814	1580	2	2
LB-LP0005-(2)-b	LB-LP0131-(1)-b	1	2	17.2046823	1564	3	1
LB-LP0069-(3)-b	LB-LP0127-(2)-b	1	1	2.55854454	1524	2	2
LB-LP0005-(3)-c	LB-LP0015-(3)-a	1	0	0.58969426	1400	2	1
LB-LP0009-(4)-a	LB-LP0015-(3)-a	1	10	1.83354237	1400	3	1
LB-LP0005-(3)-c	LB-LP0130-(2)-b	1	3	0.34908082	1140	2	2
LB-LP0069-(3)-a	LB-LP0109-(3)-b	1	10	2.25001351	1112	2	2
LB-LP0018-(7)-c	LB-LP0065-(2)-c	1	5	1.68744186	1064	2	2
LB-LP0111-(4)-b	LB-LP0147-(1)-b	1	15	0.26556777	1064	2	2
LB-LP0014-(4)-a	LB-LP0130-(2)-a	1	40	0.87463557	1008	1	1
LB-LP0005-(3)-b	LB-LP0127-(2)-a	1	3	3.551629111	916	1	1
LB-LP0061-(3)-c	LB-LP0130-(2)-b	1	15	19.58297376	892	1	1
LB-LP0018-(4)-a	LB-LP0109-(2)-a	1	22	0.71116663	888	1	1
LB-LP0061-(3)-c	LB-LP0131-(2)-b	1	14	2.40173733	860	2	2
LB-LP0069-(3)-a	LB-LP0131-(2)-b	1	0	0.98011106	856	3	1
LB-LP0018-(7)-a	LB-LP0023-(3)-a	1	5	1.14164905	840	1	1
LB-LP0049-(4)-c	LB-LP0128-(2)-b	1	17	2.42027777	744	3	1
LB-LP0005-(2)-b	LB-LP0132-(1)-b	1	2	0.69655413	728	2	2
LB-LP0109-(3)-c	LB-LP0128-(2)-b	1	12	0.98928967	596	3	1
LB-LP0111-(4)-a	LB-LP0147-(1)-a	1	15	0.58608059	596	2	2
LB-LP0005-(3)-d	LB-LP0069-(3)-b	1	2	0.55179559	572	1	1
LB-LP0009-(4)-a	LB-LP0061-(3)-c	1	2	0.34986285	568	3	1
LB-LP0005-(2)-b	LB-LP0130-(1)-b	1	3	0.25393425	560	2	2
LB-LP0005-(3)-a	LB-LP0130-(2)-a	1	3	0.34908082	544	2	2
LB-LP0061-(3)-a	LB-LP0130-(2)-a	1	15	19.58297376	540	1	1
LB-LP0009-(4)-a	LB-LP0130-(2)-b	1	13	1.59292893	536	3	1
LB-LP0049-(4)-a	LB-LP0061-(3)-b	1	18	2.88648879	500	2	2
LB-LP0005-(3)-a	LB-LP0014-(4)-a	1	38	0.27513662	464	1	1
LB-LP0015-(4)-a	LB-LP0111-(4)-a	1	13	2.860062778	460	3	1
LB-LP0049-(4)-a	LB-LP0109-(3)-a	1	37	0.64000904	440	3	1
LB-LP0009-(6)-a	LB-LP0023-(3)-a	1	8	3.140495869	428	1	1
LB-LP0018-(5)-b	LB-LP0069-(3)-a	1	11	0.30915658	404	1	1
LB-LP0018-(5)-b	LB-LP0130-(2)-b	1	13	15.39563708	400	1	1
LB-LP0048-(1)-a	LB-LP0147-(1)-a	1	19	1.10937328	332	3	1
LB-LP0014-(4)-a	LB-LP0061-(3)-a	1	31	0.61884864	320	2	2
LB-LP0018-(5)-a	LB-LP0061-(3)-b	1	2	0.31204489	300	2	2
LB-LP0069-(3)-b	LB-LP0109-(3)-c	1	10	2.25001351	300	2	2
LB-LP0109-(2)-a	LB-LP0127-(1)-a	1	10	2.816802331	292	2	2
LB-LP0049-(4)-a	LB-LP0128-(2)-a	1	17	2.42027777	284	3	1
LB-LP0014-(4)-b	LB-LP0018-(5)-a	1	29	0.93089353	284	1	1
LB-LP0018-(5)-a	LB-LP0049-(4)-a	1	16	1.30084789	232	2	2
LB-LP0131-(2)-b	LB-LP0132-(2)-b	1	39	2.26521003	196	2	2
LB-LP0018-(5)-a	LB-LP0131-(2)-a	1	12	2.50559935	164	2	2
LB-LP0062-(2)-b	LB-LP0109-(4)-b	1	15	2.192216692	148	3	1
LB-LP0009-(4)-a	LB-LP0018-(5)-b	1	0	0.03781796	136	2	1
LB-LP0005-(3)-c	LB-LP0018-(5)-b	1	10	1.20603015	136	1	1
LB-LP0018-(4)-a	LB-LP0129-(1)-a	1	2	2.52813655	104	2	2
LB-LP0018-(4)-a	LB-LP0128-(1)-a	1	2	1.84737791	100	2	2
LB-LP0005-(3)-d	LB-LP0018-(5)-c	1	10	1.20603015	92	1	1
LB-LP0049-(4)-b	LB-LP0109-(3)-a	1	37	0.64000904	80	3	1
LB-LP0009-(4)-a	LB-LP0049-(4)-b	1	16	1.33866585	68	3	1
LB-LP0005-(3)-c	LB-LP0049-(4)-b	1	25	0.09481774	68	2	2
LB-LP0069-(3)-b	LB-LP0128-(2)-b	1	14	3.23930318	44	2	2
LB-LP0049-(4)-c	LB-LP0069-(3)-b	1	14	1.61000447	24	2	2
LB-LP0049-(4)-b	LB-LP0069-(3)-a	1	14	1.61000447	4	2	2
LB-LP0061-(3)-c	LB-LP0069-(3)-a	1	14	0.62120147	4	2	2
LB-LP0005-(3)-c	LB-LP0009-(4)-a	1	10	1.24384811	0	2	2
