# Supplementary material for: Departure time influences foraging associations in little penguins
Source: PLoS One. 2017 Aug 23;12(8):e0182734. doi: 10.1371/journal.pone.0182734 (PMC5567918; doi:10.1371/journal.pone.0182734)
Supplement: S2 Data — Observations were conducted for a total of 7 nights from the same location at each colony during the deployment period. (XLSX) [file pone.0182734.s002.xlsx]

## Sheet: S2 Data Morning Observations
S2 Data: Early morning observations
Observations were conducted for a total of 7 nights from the same location at each colony during the deployment period.
Colony	Day	Date	Number of birds leaving	Notes
GI	1	2014-10-06	83	light moderate breeze from north-north east. majority of individuals left before 5am. Birds are quiet when leaving the colony.
GI	2	2014-10-26	130	light south-west breeze. Some rain at 5am. Most individuals leaving between 4:30 and 5:30. Sunrise at 6:00 a few individuals leaving at 6:00am.
GI	3	2014-10-28	190	Gentle breeze from north-west. Most indiviuals leaving at 4:30-5am. 2 birds with loggers seen leaving in 2 different groups (group of 4 and group of 7)
GI	4	2014-10-29	156	strong wind from south-west choppy sea. Most indiviuals leaving at 4:30-5am in groups along the tributaries joining up to the main pathway
GI	5	2014-11-29	212	strong wind from north-west rough sea. Lots of indiviuals leaving at 4:30 in groups along the main pathway. Small groups from other sections of the colony are using this pathway. They joined together to make larger groups along the main pathway
GI	6	2014-11-30	204	gentle wind from north-west. Rain. Lots of indiviuals leaving at 4:30 in groups along the main pathway and single birds joining bigger groups
GI	7	2014-12-01	181	Gentle north-easterly. Most individuals leaving between 4 and 4:30
LB	1	2014-08-18	45	Gentle southerly breeze. Rain. Most indiviudals left by 6:30am. Most nests in guard stage accounting for small number of indivduals leaving. Birds are quiet when leaving the colony
LB	2	2014-09-19	92	Strong north-westerly breeze and rain. Most individuals leaving at 5:30.
LB	3	2014-09-20	86	Strong north-westerly breeze and rain rough sea conditions. Most individuals leaving at 5:30. Birds gather at the sand dune and cross the intertidal zone to the water as a group.
LB	4	2014-12-10	53	Light easterly breeze. Individuals leave their nest and gather at dune and leaves as a large group (>10 individuals)
LB	5	2014-12-11	59	Light southerly breeze. Individuals with loggers seen leaving in a large group (11 birds including 3 instrumented individuals)
LB	6	2014-12-27	111	light north westerly breeze. Most individuals leaving in groups between 5-5:30. Sunrise: 6am. Large groups (10-15 individuals) leaving from the waiting area at the dunes and quickly crossing the sand to the water
LB	7	2014-12-31	96	light westerly breeze. Individuals leaving by 5:30. Birds gathered at dune and the group quietly leave together to sea.
