# Supplementary material for: Departure time influences foraging associations in little penguins
Source: PLoS One. 2017 Aug 23;12(8):e0182734. doi: 10.1371/journal.pone.0182734 (PMC5567918; doi:10.1371/journal.pone.0182734)
Supplement: S3 Data — (XLSX) [file pone.0182734.s003.xlsx]

## Sheet: Sheet1
S3 Data: Condition of all individuals used in the study
birdid	condition
GI-LP0156-(2)	8.69919
GI-LP0156-(3)	8.86179
GI-LP0157-(2)	7.79661
GI-LP0157-(3)	9.23729
GI-LP0190-(1)	11.3274
GI-LP0191-(1)	10.3571
GI-LP0191-(2)	9.28571
GI-LP0192-(1)	9.47368
GI-LP0192-(2)	12.193
GI-LP0193-(1)	8.34862
GI-LP0194-(2)	8.38983
GI-LP0195-(1)	8.94309
GI-LP0195-(2)	10.2439
GI-LP0196-(1)	6.77966
GI-LP0196-(2)	7.54237
GI-LP0197-(1)	9.10714
GI-LP0197-(2)	7.94643
GI-LP0198-(1)	9.375
GI-LP0199-(1)	9.21053
GI-LP0199-(2)	8.59649
GI-LP0200-(1)	10.1786
GI-LP0200-(2)	8.48214
GI-LP0201-(1)	8.72881
GI-LP0202-(1)	8.93805
GI-LP0202-(2)	8.93805
GI-LP0203-(1)	8.94737
GI-LP0203-(2)	10.4386
GI-LP0204-(1)	8.65546
GI-LP0205-(1)	9.40678
GI-LP0205-(2)	9.32203
GI-LP0206-(1)	9.91525
GI-LP0206-(2)	9.49153
GI-LP0207-(1)	9.36364
GI-LP0208-(1)	9.00826
GI-LP0209-(1)	8.93204
GI-LP0210-(1)	9.2437
LB-LP0005-(2)	9.28
LB-LP0005-(3)	9.76
LB-LP0005-(4)	9.52
LB-LP0009-(4)	11.0084
LB-LP0009-(6)	8.10345
LB-LP0013-(3)	9.16667
LB-LP0014-(3)	10.082
LB-LP0014-(4)	10.5738
LB-LP0015-(3)	8.87218
LB-LP0015-(4)	7.81955
LB-LP0018-(4)	10.0775
LB-LP0018-(5)	10.3876
LB-LP0018-(6)	10
LB-LP0018-(7)	9.76744
LB-LP0023-(2)	11
LB-LP0023-(3)	10.9091
LB-LP0048-(1)	8.62069
LB-LP0049-(3)	8.26087
LB-LP0049-(4)	9.91304
LB-LP0061-(2)	9.29078
LB-LP0061-(3)	9.43262
LB-LP0062-(2)	9.28
LB-LP0065-(3)	8.56
LB-LP0069-(2)	10.4724
LB-LP0069-(3)	11.2598
LB-LP0109-(2)	11.165
LB-LP0109-(3)	10.7767
LB-LP0109-(4)	10.6796
LB-LP0111-(4)	8.70968
LB-LP0127-(1)	9.31034
LB-LP0127-(2)	9.05172
LB-LP0128-(1)	8.7395
LB-LP0128-(2)	8.57143
LB-LP0129-(1)	9.66102
LB-LP0130-(1)	10.8661
LB-LP0130-(2)	23.3858
LB-LP0131-(1)	9.73451
LB-LP0131-(2)	9.38053
LB-LP0132-(1)	11.1765
LB-LP0132-(2)	13.4454
LB-LP0146-(1)	10
LB-LP0146-(2)	13.2759
LB-LP0147-(1)	10.9524
