# Supplementary material for: Departure time influences foraging associations in little penguins
Source: PLoS One. 2017 Aug 23;12(8):e0182734. doi: 10.1371/journal.pone.0182734 (PMC5567918; doi:10.1371/journal.pone.0182734)
Supplement: S4 Data — Nests were marked with handheld GPS (±3m accuracy). (XLSX) [file pone.0182734.s004.xlsx]

## Sheet: Sheet1
S4 Data: Nest locations of all individuals used in this study. Nests were marked with handheld GPS (±3m accuracy).
ID	Nest	lat	long
LB-LP0127	6	38.6214	142.931
LB-LP0130	6	38.6214	142.931
LB-LP0069	7	38.6215	142.931
LB-LP0131	7	38.6215	142.931
LB-LP0109	13	38.6214	142.931
LB-LP0111	13	38.6214	142.931
GI-LP0208	15	-37.5604	149.906
GI-LP0209	19	-37.5602	149.906
GI-LP0210	19	-37.5602	149.906
LB-LP0005	20	38.6215	142.931
LB-LP0015	20	38.6215	142.931
LB-LP0013	21	38.6215	142.931
LB-LP0023	21	38.6215	142.931
LB-LP0009	26	38.6215	142.931
LB-LP0018	26	38.6215	142.931
LB-LP0061	30	38.6215	142.931
LB-LP0128	30	38.6215	142.931
LB-LP0129	36	38.6216	142.931
LB-LP0132	36	38.6216	142.931
LB-LP0014	37	38.6216	142.931
GI-LP0198	38	-37.5596	149.906
GI-LP0206	38	-37.5596	149.906
GI-LP0197	42	-37.5586	149.906
GI-LP0207	42	-37.5586	149.906
GI-LP0157	43	-37.5604	149.906
GI-LP0190	43	-37.5604	149.906
GI-LP0199	49	-37.5594	149.905
GI-LP0205	49	-37.5594	149.905
GI-LP0192	54	-37.5604	149.906
GI-LP0201	54	-37.5604	149.906
GI-LP0195	55	-37.5603	149.905
GI-LP0204	55	-37.5603	149.905
LB-LP0048	64	38.6215	142.931
LB-LP0049	64	38.6215	142.931
LB-LP0062	83	38.6214	142.931
LB-LP0147	83	38.6214	142.931
LB-LP0065	96	38.6215	142.931
LB-LP0146	96	38.6215	142.931
GI-LP0194	106	-37.5604	149.905
GI-LP0203	106	-37.5604	149.905
GI-LP0196	114	-37.5595	149.906
GI-LP0156	138	-37.5594	149.905
GI-LP0191	150	-37.5604	149.906
GI-LP0200	150	-37.5604	149.906
GI-LP0193	162	-37.5674	149.915
GI-LP0202	162	-37.5674	149.915
